# Supplementary material for: Host-pathogen interaction between pitaya and Neoscytalidium dimidiatum reveals the mechanisms of immune response associated with defense regulators and metabolic pathways
Source: BMC Plant Biol. 2024 Jan 2;24:4. doi: 10.1186/s12870-023-04685-y (PMC10759344; doi:10.1186/s12870-023-04685-y)
Supplement: Supplementary file 2 — Additional file 2: Table S1. Total cDNA reads were mapped to the N. dimidiatum and pitaya using Bowtie2. [file 12870_2023_4685_MOESM2_ESM.xlsx]

## Sheet: Table S2
Supplemental Table S1. Total cDNA reads were mapped to the N. dimidiatum and pitaya using Bowtie2.
Sample	Total Reads	Mapped Reads	Uniq Mapped Reads		Sample	Total Reads	Mapped Reads	Uniq Mapped Reads
ND11-1	9975780	8,977,509 (89.99%)	8,441,218 (84.62%)		ND11-1	170740	1,962 (1.15%)	1,950 (1.14%)
ND11-2	13896050	12,503,589 (89.98%)	11,707,115 (84.25%)		ND11-2	200142	1,019 (0.51%)	1,013 (0.51%)
ND11-3	11385926	10,244,303 (89.97%)	9,599,774 (84.31%)		ND11-3	160422	1,290 (0.80%)	1,282 (0.80%)
ND15-1	4107674	3,668,405 (89.31%)	3,451,879 (84.03%)		ND15-1	129602	36,558 (28.21%)	36,372 (28.06%)
ND15-2	4835256	4,329,112 (89.53%)	4,075,577 (84.29%)		ND15-2	162452	62,749 (38.63%)	62,347 (38.38%)
ND15-3	4403564	3,941,412 (89.51%)	3,710,408 (84.26%)		ND15-3	119096	29,705 (24.94%)	29,535 (24.80%)
ND5-1	3097892	2,700,524 (87.17%)	2,552,558 (82.40%)		ND5-1	134472	984 (0.73%)	979 (0.73%)
ND5-2	2836374	2,433,085 (85.78%)	2,303,980 (81.23%)		ND5-2	109358	943 (0.86%)	940 (0.86%)
ND5-3	2059308	1,731,252 (84.07%)	1,644,389 (79.85%)		ND5-3	115470	623 (0.54%)	618 (0.54%)
ND8-1	10350722	9,112,785 (88.04%)	8,567,036 (82.77%)		ND8-1	234358	3,461 (1.48%)	3,444 (1.47%)
ND8-2	8077102	7,121,375 (88.17%)	6,731,122 (83.34%)		ND8-2	181616	1,949 (1.07%)	1,937 (1.07%)
ND8-3	8185138	7,214,404 (88.14%)	6,814,245 (83.25%)		ND8-3	155778	728 (0.47%)	720 (0.46%)
Hp0-1	3744724	3,211,890 (85.77%)	3,053,647 (81.55%)		CK0-1	43609752	42,533,732 (97.53%)	42,022,397 (96.36%)
Hp0-2	11254546	9,784,158 (86.94%)	9,263,504 (82.31%)		CK0-2	45187292	43,891,857 (97.13%)	43,365,969 (95.97%)
Hp0-3	2964282	2,561,826 (86.42%)	2,440,923 (82.34%)		CK0-3	42670184	41,461,808 (97.17%)	41,051,014 (96.21%)
