# Supplementary material for: Host-pathogen interaction between pitaya and Neoscytalidium dimidiatum reveals the mechanisms of immune response associated with defense regulators and metabolic pathways
Source: BMC Plant Biol. 2024 Jan 2;24:4. doi: 10.1186/s12870-023-04685-y (PMC10759344; doi:10.1186/s12870-023-04685-y)
Supplement: Supplementary file 3 — Additional file 3: Table S2. 5 d fold protein annotation. [file 12870_2023_4685_MOESM3_ESM.xlsx]

## Sheet: Table S3
Supplemental Table S2. 5 days fold protein annotation
#ID	Hp0-1_FPKM	Hp0-2_FPKM	Hp0-3_FPKM	Hp5-1_FPKM	Hp5-2_FPKM	Hp5-3_FPKM	FDR	log2FC	regulated	Pfam_annotation	GO_second_level_annotation
HU04G00827	88.1405	52.809	59.623	3.20685	4.9564	7.6873	4.3468e-17	-3.69436	down	Cyclophilin type peptidyl-prolyl cis-trans isomerase/CLD	molecular function: catalytic activity (GO:0003824);; biological process: cellular process (GO:0009987)
HU01G01398	0.33858	1.09254	1.37552	4.46727	7.67774	5.86469	0.000468923	2.47811	up	Hsp90 protein	molecular function: binding (GO:0005488);; biological process: cellular process (GO:0009987)
HU05G00116	0.304358	0	0	4.30668	3.19399	5.23414	3.10518e-05	5.15654	up	Hsp90 protein	molecular function: binding (GO:0005488);; biological process: cellular process (GO:0009987)
HU02G03158	8.19243	9.33712	8.23602	44.2142	35.7035	34.5575	1.25353e-10	2.07009	up	Calreticulin family	molecular function: binding (GO:0005488);; cellular component: intracellular (GO:0005622);; cellular component: cellular anatomical entity (GO:0110165);; biological process: cellular process (GO:0009987)
HU04G02153	24.5053	40.353	33.4289	6.48968	6.04006	8.88132	8.47801e-07	-2.2539	down	Cyclophilin type peptidyl-prolyl cis-trans isomerase/CLD	molecular function: catalytic activity (GO:0003824);; biological process: cellular process (GO:0009987)
HU02G03014	0	0	0	12.6772	19.2192	1.92393	6.68684e-05	7.00978	up	Hsp20/alpha crystallin family	biological process: response to stimulus (GO:0050896);; biological process: cellular process (GO:0009987);; molecular function: binding (GO:0005488)
HU05G01545	1.68396	1.89281	0	131.035	71.5433	144.418	0.00507793	4.82484	up	Hsp20/alpha crystallin family	biological process: response to stimulus (GO:0050896);; biological process: cellular process (GO:0009987);; molecular function: binding (GO:0005488)
HU02G01541	27.8407	27.7791	14.5433	584.555	376.291	827.111	0.00332811	3.31936	up	Hsp20/alpha crystallin family	biological process: response to stimulus (GO:0050896);; biological process: cellular process (GO:0009987);; molecular function: binding (GO:0005488)
HU08G01202	12.3646	13.1857	11.0608	3.62341	0	3.74993	0.00924433	-2.26118	down	RbcX protein	molecular function: binding (GO:0005488);; cellular component: intracellular (GO:0005622);; cellular component: cellular anatomical entity (GO:0110165);; biological process: cellular process (GO:0009987);; molecular function: protein folding chaperone (GO:0044183)
HU06G02551	0.328844	2.00316	0.876495	19.2956	30.6099	26.5004	1.97747e-17	4.24363	up	Hsp90 protein	molecular function: binding (GO:0005488);; biological process: cellular process (GO:0009987)
HU05G02289	0	0.888357	0.310647	5.1936	6.30061	6.86707	1.3937e-05	3.53514	up	Hsp70 protein	molecular function: binding (GO:0005488);; biological process: cellular process (GO:0009987)
HU09G00642	2.47528	1.21909	0.763839	25.2801	18.024	17.1048	4.74167e-16	3.6535	up	Hsp70 protein	molecular function: binding (GO:0005488);; biological process: cellular process (GO:0009987)
HU03G01930	2.99559	3.33385	4.14679	29.7385	22.8553	22.9494	4.59823e-14	2.79103	up	DnaJ C terminal domain	biological process: cellular process (GO:0009987);; molecular function: binding (GO:0005488)
HU04G00826	45.4686	36.4867	59.3291	2.96284	5.96847	8.63414	1.54948e-10	-3.03989	down	Cyclophilin type peptidyl-prolyl cis-trans isomerase/CLD	molecular function: catalytic activity (GO:0003824);; biological process: cellular process (GO:0009987)
HU10G00862	1.56102	2.28816	4.09333	12.9656	12.8661	9.75508	0.00259338	2.09796	up	TCP-1/cpn60 chaperonin family	molecular function: binding (GO:0005488);; cellular component: cellular anatomical entity (GO:0110165);; biological process: cellular process (GO:0009987)
HU06G01093	0.185584	1.27043	0.349611	9.45365	13.9601	13.763	1.33881e-10	3.93565	up	Hsp90 protein	molecular function: binding (GO:0005488);; biological process: cellular process (GO:0009987)
NewGene_3606	0	0	0	47.2246	19.7461	30.9912	6.36845e-10	8.75845	up	Hsp20/alpha crystallin family	biological process: response to stimulus (GO:0050896);; molecular function: binding (GO:0005488);; cellular component: intracellular (GO:0005622);; cellular component: cellular anatomical entity (GO:0110165);; biological process: cellular process (GO:0009987)
HU01G02796	0.470185	0.735756	0	15.6326	11.5596	10.613	1.2624e-09	4.54383	up	DnaJ C terminal domain	biological process: cellular process (GO:0009987);; molecular function: binding (GO:0005488)
HU11G01188	0.229877	0.703879	0	41.962	35.6675	53.6037	5.60053e-10	6.02964	up	Hsp20/alpha crystallin family	biological process: response to stimulus (GO:0050896);; biological process: cellular process (GO:0009987);; molecular function: binding (GO:0005488)
HU11G01722	7.75984	7.46723	1.97223	29.3761	18.7799	29.7006	1.59484e-05	2.08088	up	BAG domain	biological process: reproduction (GO:0000003);; biological process: response to stimulus (GO:0050896);; biological process: immune system process (GO:0002376);; biological process: reproductive process (GO:0022414);; biological process: developmental process (GO:0032502);; molecular function: binding (GO:0005488);; cellular component: cellular anatomical entity (GO:0110165);; biological process: …
HU09G00825	3.55067	1.9423	1.74203	36.0636	24.9295	31.4085	2.32749e-11	3.56827	up	Hsp20/alpha crystallin family	biological process: response to stimulus (GO:0050896);; biological process: cellular process (GO:0009987);; molecular function: binding (GO:0005488)
