# Supplementary material for: Host-pathogen interaction between pitaya and Neoscytalidium dimidiatum reveals the mechanisms of immune response associated with defense regulators and metabolic pathways
Source: BMC Plant Biol. 2024 Jan 2;24:4. doi: 10.1186/s12870-023-04685-y (PMC10759344; doi:10.1186/s12870-023-04685-y)
Supplement: Supplementary file 4 — Additional file 4: Table S3. 8 d IAA gene expression and annotatin analysis. [file 12870_2023_4685_MOESM4_ESM.xlsx]

## Sheet: Table S4
Supplemental Table S3. 8 days IAA gene expression and annotatin analysis
	#ID	gene_name	Hp0-1_FPKM	Hp0-2_FPKM	Hp0-3_FPKM	ND8-1_FPKM	ND8-2_FPKM	ND8-3_FPKM	FDR	log2FC	regulated	Pfam_annotation	Swiss_Prot_annotation	NR_annotation	GO_second_level_annotation
IAA	HU05G02286	HU05G02286	47.5897	49.6581	93.6155	13.3768	16.2537	15.0033	8.1424e-12	-2.11038	down	AUX/IAA family	Auxin-responsive protein IAA8 OS=Arabidopsis thaliana OX=3702 GN=IAA8 PE=1 SV=1	PREDICTED: auxin-responsive protein IAA9 [Beta vulgaris subsp. vulgaris]	cellular component: intracellular (GO:0005622);; cellular component: cellular anatomical entity (GO:0110165);; biological process: biological regulation (GO:0065007);; biological process: cellular process (GO:0009987);; biological process: signaling (GO:0023052);; biological process: response to stimulus (GO:0050896)
	HU03G00685	HU03G00685	8.21092	4.21212	5.00762	1.35595	1.22095	1.12707	3.76109e-05	-2.21502	down	AUX/IAA family	Auxin-responsive protein IAA27 OS=Arabidopsis thaliana OX=3702 GN=IAA27 PE=1 SV=1	PREDICTED: auxin-responsive protein IAA27-like [Beta vulgaris subsp. vulgaris]	cellular component: intracellular (GO:0005622);; cellular component: cellular anatomical entity (GO:0110165);; biological process: biological regulation (GO:0065007);; biological process: cellular process (GO:0009987);; biological process: signaling (GO:0023052);; biological process: response to stimulus (GO:0050896)
	HU04G00084	HU04G00084	3.78579	2.35413	1.6063	0	0	0	3.76518e-06	-7.02943	down	Auxin responsive protein	Auxin-responsive protein SAUR36 OS=Arabidopsis thaliana OX=3702 GN=SAUR36 PE=2 SV=1	auxin-responsive protein SAUR36-like [Chenopodium quinoa]	biological process: response to stimulus (GO:0050896)
	HU02G00025	HU02G00025	10.7998	6.79856	9.09883	2.14008	2.21359	1.66309	0.000115601	-2.11063	down	Auxin responsive protein	--	hypothetical protein SOVF_017750 [Spinacia oleracea]	biological process: response to stimulus (GO:0050896)
	HU04G01928	HU04G01928	4.70811	8.75341	6.16392	0	0	0	1.58259e-11	-9.31334	down	AUX/IAA family	Auxin-responsive protein IAA14 OS=Arabidopsis thaliana OX=3702 GN=IAA14 PE=1 SV=2	hypothetical protein BVRB_5g120320 [Beta vulgaris subsp. vulgaris]	cellular component: intracellular (GO:0005622);; cellular component: cellular anatomical entity (GO:0110165);; biological process: biological regulation (GO:0065007);; biological process: cellular process (GO:0009987);; biological process: signaling (GO:0023052);; biological process: response to stimulus (GO:0050896)
	HU11G00522	HU11G00522	29.8277	33.3715	49.2796	2.1633	2.09098	3.96983	1.28158e-25	-3.78914	down	AUX/IAA family	Auxin-responsive protein IAA27 OS=Arabidopsis thaliana OX=3702 GN=IAA27 PE=1 SV=1	auxin-responsive protein IAA27 [Spinacia oleracea]	cellular component: intracellular (GO:0005622);; cellular component: cellular anatomical entity (GO:0110165);; biological process: biological regulation (GO:0065007);; biological process: cellular process (GO:0009987);; biological process: signaling (GO:0023052);; biological process: response to stimulus (GO:0050896)
	HU03G01067	HU03G01067	63.8284	76.3962	57.025	20.9948	22.2397	20.0742	7.73634e-11	-2.19842	down	AUX/IAA family	Auxin-responsive protein IAA16 OS=Arabidopsis thaliana OX=3702 GN=IAA16 PE=1 SV=1	auxin-responsive protein IAA16-like isoform X1 [Hevea brasiliensis]	cellular component: intracellular (GO:0005622);; cellular component: cellular anatomical entity (GO:0110165);; biological process: biological regulation (GO:0065007);; biological process: cellular process (GO:0009987);; biological process: signaling (GO:0023052);; biological process: response to stimulus (GO:0050896)
	HU03G00209	HU03G00209	1.36649	1.78642	9.48239	0	0	0	0.00010049	-6.69635	down	Auxin responsive protein	Auxin-responsive protein SAUR19 OS=Arabidopsis thaliana OX=3702 GN=SAUR19 PE=2 SV=1	PREDICTED: auxin-responsive protein SAUR21 [Beta vulgaris subsp. vulgaris]	biological process: response to stimulus (GO:0050896)
	HU01G00718	HU01G00718	5.04488	4.84063	7.08838	1.97907	2.06059	2.47614	0.000139296	-2.39419	down	AUX/IAA family	Auxin-responsive protein IAA14 OS=Arabidopsis thaliana OX=3702 GN=IAA14 PE=1 SV=2	auxin-responsive protein IAA1-like [Chenopodium quinoa]	cellular component: intracellular (GO:0005622);; cellular component: cellular anatomical entity (GO:0110165);; biological process: biological regulation (GO:0065007);; biological process: cellular process (GO:0009987);; biological process: signaling (GO:0023052);; biological process: response to stimulus (GO:0050896)
	HU01G00223	HU01G00223	0	0.808066	2.43015	7.26689	5.47055	4.24567	0.00211141	2.50074	up	Auxin responsive protein	Auxin-induced protein X10A OS=Glycine max OX=3847 PE=2 SV=1	hypothetical protein SOVF_145860 [Spinacia oleracea]	biological process: response to stimulus (GO:0050896)
	HU01G00222	HU01G00222	19.9755	28.4153	21.6239	0.418009	0.809521	0.308798	1.25808e-17	-6.67831	down	Auxin responsive protein	Auxin-responsive protein SAUR50 OS=Arabidopsis thaliana OX=3702 GN=SAUR50 PE=1 SV=1	auxin-responsive protein SAUR50-like [Durio zibethinus]	biological process: response to stimulus (GO:0050896)
	HU03G01084	HU03G01084	37.5547	52.0533	79.4143	12.9154	14.7363	10.1617	6.05312e-11	-2.17933	down	AUX/IAA family	Auxin-responsive protein IAA16 OS=Arabidopsis thaliana OX=3702 GN=IAA16 PE=1 SV=1	auxin-responsive protein IAA16-like isoform X1 [Hevea brasiliensis]	cellular component: intracellular (GO:0005622);; cellular component: cellular anatomical entity (GO:0110165);; biological process: biological regulation (GO:0065007);; biological process: cellular process (GO:0009987);; biological process: signaling (GO:0023052);; biological process: response to stimulus (GO:0050896)
	HU11G01654	HU11G01654	40.2879	41.063	57.216	6.05769	8.52701	6.69568	4.89869e-28	-2.72378	down	Auxin response factor	Auxin response factor 9 OS=Arabidopsis thaliana OX=3702 GN=ARF9 PE=1 SV=1	PREDICTED: auxin response factor 18 [Beta vulgaris subsp. vulgaris]	molecular function: binding (GO:0005488);; cellular component: intracellular (GO:0005622);; cellular component: cellular anatomical entity (GO:0110165);; biological process: biological regulation (GO:0065007);; biological process: cellular process (GO:0009987);; biological process: signaling (GO:0023052);; biological process: response to stimulus (GO:0050896)
	HU07G00614	HU07G00614	1.13336	0.110537	0	5.20269	9.2421	2.81987	0.000454312	3.75004	up	Auxin responsive protein	Auxin-responsive protein SAUR41 OS=Arabidopsis thaliana OX=3702 GN=SAUR41 PE=2 SV=1	auxin-responsive protein SAUR71-like [Chenopodium quinoa]	biological process: response to stimulus (GO:0050896)
	HU01G00565	HU01G00565	0.355029	2.76275	0.450842	9.61227	13.1815	12.4697	1.52686e-06	2.96435	up	AUX/IAA family	Auxin-responsive protein IAA26 OS=Arabidopsis thaliana OX=3702 GN=IAA26 PE=1 SV=2	PREDICTED: auxin-responsive protein IAA2 [Beta vulgaris subsp. vulgaris]	cellular component: intracellular (GO:0005622);; cellular component: cellular anatomical entity (GO:0110165);; biological process: biological regulation (GO:0065007);; biological process: cellular process (GO:0009987);; biological process: signaling (GO:0023052);; biological process: response to stimulus (GO:0050896)
	HU04G01929	HU04G01929	37.4245	19.0418	26.7417	5.67378	4.77104	5.66573	4.44135e-09	-2.35768	down	AUX/IAA family	Auxin-induced protein 22D OS=Vigna radiata var. radiata OX=3916 GN=AUX22D PE=2 SV=1	auxin-induced protein 22D-like [Chenopodium quinoa]	cellular component: intracellular (GO:0005622);; cellular component: cellular anatomical entity (GO:0110165);; biological process: biological regulation (GO:0065007);; biological process: cellular process (GO:0009987);; biological process: signaling (GO:0023052);; biological process: response to stimulus (GO:0050896)
	HU01G00719	HU01G00719	6.06299	13.7773	17.8145	2.23699	1.96522	3.11348	7.35802e-06	-2.34742	down	AUX/IAA family	Auxin-induced protein AUX22 OS=Glycine max OX=3847 GN=AUX22 PE=2 SV=1	auxin-induced protein 22A-like [Spinacia oleracea]	cellular component: intracellular (GO:0005622);; cellular component: cellular anatomical entity (GO:0110165);; biological process: biological regulation (GO:0065007);; biological process: cellular process (GO:0009987);; biological process: signaling (GO:0023052);; biological process: response to stimulus (GO:0050896)
	HU02G01225	HU02G01225	4.05053	9.05679	3.82018	222.785	280.705	273.236	2.84237e-57	5.41665	up	Auxin response factor	Auxin response factor 5 OS=Arabidopsis thaliana OX=3702 GN=ARF5 PE=1 SV=3	PREDICTED: auxin response factor 5 [Beta vulgaris subsp. vulgaris]	molecular function: binding (GO:0005488);; cellular component: intracellular (GO:0005622);; cellular component: cellular anatomical entity (GO:0110165);; biological process: biological regulation (GO:0065007);; biological process: cellular process (GO:0009987);; biological process: signaling (GO:0023052);; biological process: response to stimulus (GO:0050896)
	HU01G00825	HU01G00825	1.74237	7.7892	2.94219	29.4879	29.7007	31.4341	1.27078e-08	2.71887	up	AUX/IAA family	Auxin-responsive protein IAA26 OS=Arabidopsis thaliana OX=3702 GN=IAA26 PE=1 SV=2	PREDICTED: auxin-responsive protein IAA2 [Beta vulgaris subsp. vulgaris]	cellular component: intracellular (GO:0005622);; cellular component: cellular anatomical entity (GO:0110165);; biological process: biological regulation (GO:0065007);; biological process: cellular process (GO:0009987);; biological process: signaling (GO:0023052);; biological process: response to stimulus (GO:0050896)
	HU11G00661	HU11G00661	18.6569	13.4272	22.4216	0.919966	2.02311	1.63188	1.84425e-17	-3.55459	down	AUX/IAA family	Auxin-responsive protein IAA27 OS=Arabidopsis thaliana OX=3702 GN=IAA27 PE=1 SV=1	auxin-responsive protein IAA27 [Spinacia oleracea]	cellular component: intracellular (GO:0005622);; cellular component: cellular anatomical entity (GO:0110165);; biological process: biological regulation (GO:0065007);; biological process: cellular process (GO:0009987);; biological process: signaling (GO:0023052);; biological process: response to stimulus (GO:0050896)
ABA	HU01G00529	HU01G00529	0	0	0	6.2527	6.64266	7.35372	3.4531e-05	6.14836	up	Cysteine-rich secretory protein family	Basic form of pathogenesis-related protein 1 OS=Nicotiana tabacum OX=4097 PE=3 SV=1	basic form of pathogenesis-related protein 1-like, partial [Chenopodium quinoa]	cellular component: cellular anatomical entity (GO:0110165)
	HU05G02142	HU05G02142	0	0	0	1.04572	2.58251	3.85287	0.00227593	5.30333	up	bZIP transcription factor	bZIP transcription factor 27 OS=Arabidopsis thaliana OX=3702 GN=FDP PE=1 SV=1	PREDICTED: protein FD isoform X2 [Beta vulgaris subsp. vulgaris]	molecular function: transcription regulator activity (GO:0140110);; molecular function: binding (GO:0005488);; cellular component: intracellular (GO:0005622);; cellular component: cellular anatomical entity (GO:0110165);; biological process: biological regulation (GO:0065007);; biological process: response to stimulus (GO:0050896)
	HU03G00483	HU03G00483	6.62333	10.4057	45.251	2469.08	1894.27	1675.93	3.23562e-13	6.59342	up	Cysteine-rich secretory protein family	Pathogenesis-related protein 1C OS=Nicotiana tabacum OX=4097 PE=2 SV=3	pathogenesis-related protein PR-1 type-like [Spinacia oleracea]	--
