# Supplementary material for: Host-pathogen interaction between pitaya and Neoscytalidium dimidiatum reveals the mechanisms of immune response associated with defense regulators and metabolic pathways
Source: BMC Plant Biol. 2024 Jan 2;24:4. doi: 10.1186/s12870-023-04685-y (PMC10759344; doi:10.1186/s12870-023-04685-y)
Supplement: Supplementary file 5 — Additional file 5: Table S4. 15 d carbon fixation and tricarboxylic acid cycle gene expression and annotatin analysis. [file 12870_2023_4685_MOESM5_ESM.xlsx]

## Sheet: Table S5
Supplemental Table S4. 15 days carbon fixation and tricarboxylic acid cycle gene expression and annotatin analysis
Carbon fixation	#ID	Hp0-1_FPKM	Hp0-2_FPKM	Hp0-3_FPKM	ND15-1_FPKM	ND15-2_FPKM	ND15-3_FPKM	FDR	log2FC	regulated	KEGG_annotation	Pfam_annotation	NR_annotation	GO_second_level_annotation
	HU09G00446	43.1529	26.6954	82.5408	0.799211	0.51361	0.462712	9.83531e-31	-6.41455	down	K01595|0.0e+00|cqi:110691154|K01595 phosphoenolpyruvate carboxylase [EC:4.1.1.31] | (RefSeq) phosphoenolpyruvate carboxylase 1	Phosphoenolpyruvate carboxylase	phosphoenolpyruvate carboxylase 1 [Hylocereus undatus]	biological process: metabolic process (GO:0008152);; molecular function: catalytic activity (GO:0003824)
	HU10G02036	36.6342	22.1418	53.8927	0.527471	3.25333	0.563729	3.78515e-15	-4.62538	down	K01595|5.1e-200|cpap:110810919|K01595 phosphoenolpyruvate carboxylase [EC:4.1.1.31] | (RefSeq) phosphoenolpyruvate carboxylase 2-like	Phosphoenolpyruvate carboxylase	phosphoenolpyruvate carboxylase 1 [Hylocereus undatus]	molecular function: catalytic activity (GO:0003824);; cellular component: cellular anatomical entity (GO:0110165);; cellular component: intracellular (GO:0005622);; biological process: metabolic process (GO:0008152);; biological process: response to stimulus (GO:0050896);; biological process: cellular process (GO:0009987);; biological process: multicellular organismal process (GO:0032501);; biolo…
	HU10G01889	59.8814	36.9711	108.016	1.23466	4.59354	0.481556	4.08809e-17	-4.98689	down	K01595|7.1e-222|bvg:104903486|K01595 phosphoenolpyruvate carboxylase [EC:4.1.1.31] | (RefSeq) phosphoenolpyruvate carboxylase 1	Phosphoenolpyruvate carboxylase	phosphoenolpyruvate carboxylase 1 [Hylocereus undatus]	biological process: metabolic process (GO:0008152);; molecular function: catalytic activity (GO:0003824)
	HU01G00991	129.638	147.963	330.949	20.0582	13.5993	10.2826	9.59886e-22	-3.84567	down	K01595|1.3e-228|bvg:104903486|K01595 phosphoenolpyruvate carboxylase [EC:4.1.1.31] | (RefSeq) phosphoenolpyruvate carboxylase 1	Phosphoenolpyruvate carboxylase	phosphoenolpyruvate carboxylase 1 [Hylocereus undatus]	biological process: metabolic process (GO:0008152);; molecular function: catalytic activity (GO:0003824)
	HU09G00447	43.0826	24.3159	65.7157	1.1195	1.37951	0.175486	5.09368e-15	-5.50959	down	K01595|1.1e-75|cqi:110686221|K01595 phosphoenolpyruvate carboxylase [EC:4.1.1.31] | (RefSeq) phosphoenolpyruvate carboxylase 1-like	Phosphoenolpyruvate carboxylase	phosphoenolpyruvate carboxylase 1 [Hylocereus undatus]	biological process: metabolic process (GO:0008152);; molecular function: catalytic activity (GO:0003824)
	HU01G00987	1121.71	707.321	975.656	85.3329	133.686	77.9855	2.61004e-33	-3.30271	down	K01595|7.4e-252|bvg:104903486|K01595 phosphoenolpyruvate carboxylase [EC:4.1.1.31] | (RefSeq) phosphoenolpyruvate carboxylase 1	Phosphoenolpyruvate carboxylase	phosphoenolpyruvate carboxylase 2 [Hylocereus undatus]	biological process: metabolic process (GO:0008152);; molecular function: catalytic activity (GO:0003824)
	HU01G00990	166.85	118.932	211.553	11.4748	11.2317	8.54293	4.63181e-48	-4.03844	down	K01595|1.8e-225|cpap:110810919|K01595 phosphoenolpyruvate carboxylase [EC:4.1.1.31] | (RefSeq) phosphoenolpyruvate carboxylase 2-like	Phosphoenolpyruvate carboxylase	phosphoenolpyruvate carboxylase 1 [Hylocereus undatus]	biological process: metabolic process (GO:0008152);; molecular function: catalytic activity (GO:0003824)
	HU10G02037	44.2786	27.6874	68.8429	0.692074	2.76607	0.644652	8.20813e-21	-5.08594	down	K01595|1.2e-218|cpap:110810919|K01595 phosphoenolpyruvate carboxylase [EC:4.1.1.31] | (RefSeq) phosphoenolpyruvate carboxylase 2-like	Phosphoenolpyruvate carboxylase	phosphoenolpyruvate carboxylase 1 [Hylocereus undatus]	biological process: metabolic process (GO:0008152);; molecular function: catalytic activity (GO:0003824)
	HU10G01890	35.1542	15.4633	59.8563	3.3181	4.48593	1.15904	2.36386e-11	-3.6549	down	K01595|0.0e+00|cqi:110691154|K01595 phosphoenolpyruvate carboxylase [EC:4.1.1.31] | (RefSeq) phosphoenolpyruvate carboxylase 1	Phosphoenolpyruvate carboxylase	phosphoenolpyruvate carboxylase 1 [Hylocereus undatus]	biological process: metabolic process (GO:0008152);; molecular function: catalytic activity (GO:0003824)
	HU01G00988	757.032	422.491	673.949	57.3467	90.7255	54.602	3.95799e-28	-3.25149	down	K01595|1.6e-158|cqi:110691154|K01595 phosphoenolpyruvate carboxylase [EC:4.1.1.31] | (RefSeq) phosphoenolpyruvate carboxylase 1	Phosphoenolpyruvate carboxylase	phosphoenolpyruvate carboxylase 2 [Hylocereus undatus]	biological process: metabolic process (GO:0008152);; molecular function: catalytic activity (GO:0003824)
	HU01G00894	3.99413	3.76084	1.61345	25.2752	17.5193	22.9648	1.36335e-12	2.65621	up	K01595|0.0e+00|cqi:110691154|K01595 phosphoenolpyruvate carboxylase [EC:4.1.1.31] | (RefSeq) phosphoenolpyruvate carboxylase 1	Phosphoenolpyruvate carboxylase	phosphoenolpyruvate carboxylase [Hylocereus undatus]	biological process: metabolic process (GO:0008152);; molecular function: catalytic activity (GO:0003824)
Tricarboxylic acid cycle	HU06G01317	52.2865	79.3245	27.9511	345.124	380.181	388.546	5.57777e-14	2.71169	up	K00031|1.6e-222|mesc:110609596|K00031 isocitrate dehydrogenase [EC:1.1.1.42] | (RefSeq) isocitrate dehydrogenase [NADP]-like	Isocitrate/isopropylmalate dehydrogenase	isocitrate dehydrogenase [NADP]-like [Manihot esculenta]	molecular function: binding (GO:0005488);; biological process: metabolic process (GO:0008152);; molecular function: catalytic activity (GO:0003824);; biological process: cellular process (GO:0009987)
	HU01G02567	130.362	63.0491	173.434	23.8594	24.8564	22.7575	3.62854e-12	-2.41	down	K00164|0.0e+00|bvg:104904371|K00164 2-oxoglutarate dehydrogenase E1 component [EC:1.2.4.2] | (RefSeq) 2-oxoglutarate dehydrogenase, mitochondrial	Transketolase, pyrimidine binding domain	PREDICTED: 2-oxoglutarate dehydrogenase, mitochondrial [Beta vulgaris subsp. vulgaris]	biological process: metabolic process (GO:0008152);; molecular function: catalytic activity (GO:0003824);; molecular function: binding (GO:0005488)
	HU04G01250	2.00871	0.676821	2.02548	0	0	0	0.00037303	-6.0198	down	K01638|5.1e-291|bvg:104893512|K01638 malate synthase [EC:2.3.3.9] | (RefSeq) malate synthase, glyoxysomal	Malate synthase	PREDICTED: malate synthase, glyoxysomal [Beta vulgaris subsp. vulgaris]	molecular function: catalytic activity (GO:0003824);; biological process: metabolic process (GO:0008152);; biological process: cellular process (GO:0009987)
	HU01G01093	0.946064	0.899172	0	2.94874	3.73091	3.10747	0.00890139	2.13025	up	K00658|6.2e-169|qsu:111987391|K00658 2-oxoglutarate dehydrogenase E2 component (dihydrolipoamide succinyltransferase) [EC:2.3.1.61] | (RefSeq) dihydrolipoyllysine-residue succinyltransferase component of 2-oxoglutarate dehydrogenase complex 2, mitochondrial-like	2-oxoacid dehydrogenases acyltransferase (catalytic domain)	dihydrolipoyllysine-residue succinyltransferase component of 2-oxoglutarate dehydrogenase complex 2, mitochondrial-like [Quercus suber]	molecular function: catalytic activity (GO:0003824);; biological process: metabolic process (GO:0008152);; cellular component: intracellular (GO:0005622);; cellular component: protein-containing complex (GO:0032991);; cellular component: cellular anatomical entity (GO:0110165)
	HU08G00194	6.33359	3.70943	2.70621	17.0898	17.8397	21.2451	3.15774e-09	2.06492	up	K01681|0.0e+00|cic:CICLE_v10007338mg|K01681 aconitate hydratase [EC:4.2.1.3] | (RefSeq) hypothetical protein	Aconitase family (aconitate hydratase)	aconitate hydratase, cytoplasmic [Citrus clementina]	molecular function: catalytic activity (GO:0003824);; cellular component: intracellular (GO:0005622);; cellular component: cellular anatomical entity (GO:0110165);; biological process: metabolic process (GO:0008152);; biological process: cellular process (GO:0009987);; molecular function: binding (GO:0005488)
