# Supplementary material for: Host-pathogen interaction between pitaya and Neoscytalidium dimidiatum reveals the mechanisms of immune response associated with defense regulators and metabolic pathways
Source: BMC Plant Biol. 2024 Jan 2;24:4. doi: 10.1186/s12870-023-04685-y (PMC10759344; doi:10.1186/s12870-023-04685-y)
Supplement: Supplementary file 6 — Additional file 6: Table S5. Salicylic acid gene expression and annotatin analysis. [file 12870_2023_4685_MOESM6_ESM.xlsx]

## Sheet: Table S6
Supplemental Table S5. Salicylic acid gene expression and annotatin analysis
#ID	Hp0-1_FPKM	Hp0-2_FPKM	Hp0-3_FPKM	ND11-1_FPKM	ND11-2_FPKM	ND11-3_FPKM	ND15-1_FPKM	ND15-2_FPKM	ND15-3_FPKM	ND5-1_FPKM	ND5-2_FPKM	ND5-3_FPKM	ND8-1_FPKM	ND8-2_FPKM	ND8-3_FPKM	Pfam_annotation	NR_annotation	GO_second_level_annotation
HU10G01792	2.36218	0	1.02429	2.49445	2.85072	3.67075	4.59363	9.52277	3.94953	3.51593	2.15999	0.755996	21.5604	23.0223	21.2395	--	F-box protein At4g05010-like [Spinacia oleracea]	biological process: response to stimulus (GO:0050896);; biological process: interspecies interaction between organisms (GO:0044419);; biological process: multi-organism process (GO:0051704)
HU03G00991	0	0.791713	1.51524	1.90243	2.19335	2.04757	5.17271	4.25506	2.76567	4.04112	8.83242	3.22324	1.0718	0.287042	0.800803	Ankyrin repeats (3 copies)	protein ACCELERATED CELL DEATH 6-like [Spinacia oleracea]	biological process: response to stimulus (GO:0050896);; biological process: immune system process (GO:0002376);; biological process: biological regulation (GO:0065007);; cellular component: intracellular (GO:0005622);; cellular component: cellular anatomical entity (GO:0110165);; biological process: metabolic process (GO:0008152);; biological process: cellular process (GO:0009987);; biological pr…
HU11G01694	4.09929	0.437973	1.55586	29.9143	35.788	32.3105	9.20291	15.1787	8.7783	28.4866	31.9144	16.6131	64.9799	78.2335	75.2552	WRKY DNA -binding domain	probable WRKY transcription factor 41 [Chenopodium quinoa]	biological process: response to stimulus (GO:0050896);; molecular function: binding (GO:0005488);; biological process: immune system process (GO:0002376);; molecular function: transcription regulator activity (GO:0140110);; cellular component: intracellular (GO:0005622);; cellular component: cellular anatomical entity (GO:0110165);; biological process: biological regulation (GO:0065007);; biologi…
HU06G00277	9.93628	2.60268	0	4.00855	2.91627	1.25281	3.23225	1.81874	1.00678	8.14903	7.03659	0	1.17489	1.07994	0.714712	Ankyrin repeats (3 copies)	PREDICTED: protein ACCELERATED CELL DEATH 6-like [Beta vulgaris subsp. vulgaris]	biological process: response to stimulus (GO:0050896);; biological process: immune system process (GO:0002376);; biological process: biological regulation (GO:0065007);; cellular component: intracellular (GO:0005622);; cellular component: cellular anatomical entity (GO:0110165);; biological process: metabolic process (GO:0008152);; biological process: cellular process (GO:0009987);; biological pr…
HU01G00584	26.3996	15.6453	11.0678	47.7392	52.7216	38.4101	72.9946	81.0622	76.4425	44.3641	66.4121	45.5096	122.19	120.25	122.536	WRKY DNA -binding domain	PREDICTED: probable WRKY transcription factor 40 isoform X2 [Beta vulgaris subsp. vulgaris]	biological process: response to stimulus (GO:0050896);; molecular function: transcription regulator activity (GO:0140110);; cellular component: intracellular (GO:0005622);; cellular component: cellular anatomical entity (GO:0110165);; biological process: biological regulation (GO:0065007);; biological process: interspecies interaction between organisms (GO:0044419);; molecular function: binding (…
HU03G01381	11.9004	10.1856	3.85046	31.2564	29.9176	36.3322	39.6767	61.1423	55.854	8.61354	11.0526	8.32818	73.881	71.7249	73.3296	No apical meristem (NAM) protein	NAC domain-containing protein 2-like [Chenopodium quinoa]	biological process: reproduction (GO:0000003);; biological process: response to stimulus (GO:0050896);; biological process: reproductive process (GO:0022414);; biological process: developmental process (GO:0032502);; molecular function: binding (GO:0005488);; cellular component: intracellular (GO:0005622);; cellular component: cellular anatomical entity (GO:0110165);; biological process: biologic…
HU08G02098	2.55806	1.52936	0.848768	15.4455	14.4731	13.1522	9.97898	13.4709	12.669	5.03426	1.72408	7.99625	32.542	35.9279	31.1579	--	PREDICTED: F-box protein SKIP27 [Beta vulgaris subsp. vulgaris]	biological process: response to stimulus (GO:0050896);; biological process: interspecies interaction between organisms (GO:0044419);; biological process: multi-organism process (GO:0051704)
