# Supplementary material for: Host-pathogen interaction between pitaya and Neoscytalidium dimidiatum reveals the mechanisms of immune response associated with defense regulators and metabolic pathways
Source: BMC Plant Biol. 2024 Jan 2;24:4. doi: 10.1186/s12870-023-04685-y (PMC10759344; doi:10.1186/s12870-023-04685-y)
Supplement: Supplementary file 7 — Additional file 7: Table S6. Protein phosphorylation gene expression and annotatin analysis. [file 12870_2023_4685_MOESM7_ESM.xlsx]

## Sheet: Table S7
Supplemental Table S6. protein phosphorylation gene expression and annotatin analysis
#ID	Hpa0	Hpb5	Hpc8	Hpd11	Hpe15	COG_class_annotation	Pfam_annotation	eggNOG_class_annotation	GO_second_level_annotation
HU01G00606	-1.54585	0.478717	0.905394	-0.184015	0.345754	Signal transduction mechanisms	Protein kinase domain	Signal transduction mechanisms	biological process: metabolic process (GO:0008152);; biological process: cellular process (GO:0009987);; molecular function: catalytic activity (GO:0003824);; molecular function: binding (GO:0005488);; cellular component: cellular anatomical entity (GO:0110165)
HU01G00837	-1.53908	-0.375574	0.696247	0.433819	0.784583	Signal transduction mechanisms	Protein tyrosine and serine/threonine kinase	Signal transduction mechanisms	biological process: metabolic process (GO:0008152);; biological process: cellular process (GO:0009987);; molecular function: catalytic activity (GO:0003824);; molecular function: binding (GO:0005488);; cellular component: cellular anatomical entity (GO:0110165);; biological process: reproduction (GO:0000003);; biological process: reproductive process (GO:0022414)
HU02G01221	-2.55324	-0.027807	0.558492	0.725964	1.29659	--	Leucine rich repeat N-terminal domain	Signal transduction mechanisms	molecular function: catalytic activity (GO:0003824);; biological process: metabolic process (GO:0008152);; biological process: cellular process (GO:0009987);; molecular function: molecular transducer activity (GO:0060089);; molecular function: binding (GO:0005488);; cellular component: intracellular (GO:0005622);; cellular component: cellular anatomical entity (GO:0110165);; biological process: b…
HU03G00876	-1.69771	0.500115	-0.380122	0.753807	0.82391	Signal transduction mechanisms	Protein tyrosine and serine/threonine kinase	Signal transduction mechanisms	molecular function: catalytic activity (GO:0003824);; biological process: metabolic process (GO:0008152);; biological process: cellular process (GO:0009987);; molecular function: binding (GO:0005488);; cellular component: cellular anatomical entity (GO:0110165);; biological process: reproduction (GO:0000003);; biological process: reproductive process (GO:0022414)
HU04G01766	-1.65809	0.254338	0.252031	0.311972	0.839752	Signal transduction mechanisms	Protein tyrosine and serine/threonine kinase	Signal transduction mechanisms	biological process: metabolic process (GO:0008152);; biological process: cellular process (GO:0009987);; molecular function: catalytic activity (GO:0003824);; molecular function: binding (GO:0005488);; cellular component: cellular anatomical entity (GO:0110165)
HU05G01702	-1.13876	-0.241372	0.559451	0.42596	0.394724		Protein kinase domain	Signal transduction mechanisms	biological process: metabolic process (GO:0008152);; biological process: cellular process (GO:0009987);; molecular function: catalytic activity (GO:0003824);; molecular function: binding (GO:0005488);; cellular component: cellular anatomical entity (GO:0110165)
HU05G01764	-1.38057	0.351513	0.338838	0.0344084	0.655815	Signal transduction mechanisms	Protein tyrosine and serine/threonine kinase	Signal transduction mechanisms	biological process: metabolic process (GO:0008152);; biological process: cellular process (GO:0009987);; molecular function: catalytic activity (GO:0003824);; molecular function: binding (GO:0005488);; cellular component: cellular anatomical entity (GO:0110165)
HU08G00633	-1.28511	-0.255892	0.579457	-0.0214108	0.982954	--	Leucine rich repeat N-terminal domain	Function unknown	molecular function: catalytic activity (GO:0003824);; biological process: metabolic process (GO:0008152);; biological process: cellular process (GO:0009987);; molecular function: molecular transducer activity (GO:0060089);; cellular component: cellular anatomical entity (GO:0110165);; biological process: biological regulation (GO:0065007);; biological process: signaling (GO:0023052);; biological …
HU08G02035	-2.17483	-0.457781	0.91706	0.485945	1.2296	Signal transduction mechanisms	Protein kinase domain	Signal transduction mechanisms	biological process: metabolic process (GO:0008152);; biological process: cellular process (GO:0009987);; molecular function: catalytic activity (GO:0003824);; molecular function: binding (GO:0005488);; cellular component: cellular anatomical entity (GO:0110165)
HU10G01882	-2.08791	-0.43581	0.964009	0.667417	0.89229		Protein tyrosine and serine/threonine kinase	Signal transduction mechanisms	biological process: metabolic process (GO:0008152);; biological process: cellular process (GO:0009987);; molecular function: catalytic activity (GO:0003824);; molecular function: binding (GO:0005488);; cellular component: cellular anatomical entity (GO:0110165)
