# Supplementary material for: Host-pathogen interaction between pitaya and Neoscytalidium dimidiatum reveals the mechanisms of immune response associated with defense regulators and metabolic pathways
Source: BMC Plant Biol. 2024 Jan 2;24:4. doi: 10.1186/s12870-023-04685-y (PMC10759344; doi:10.1186/s12870-023-04685-y)
Supplement: Supplementary file 8 — Additional file 8: Table S7. Primer sequences were used for this study. [file 12870_2023_4685_MOESM8_ESM.xlsx]

## Sheet: Table S1
Supplemental Table S7. Primer sequences were used for this study.
Usage	Primer name	Primer sequence
qRT-PCR	HU0483-F	ATTTCCATGCTTCATCCTCCTA
	HU0483-R	CCACTTGGTCGTTCCACTCG
	HU0013-F	ATCATCAGCAGACGCCAACT
	HU0013-R	GGTACAAGGATCAACGAGGG
	HU3012-F	AAGTAGCAACCAGCAACAAA
	HU3012-R	ATCAATCTCCGATCTCATTC
	HU1081-F	GCTTCCTGCGGCAAGTGTCT
	HU1081-R	CGTCCAAGTCCAGTCCTCCA
	HU0595-F	ACTGAAACCGACAAACAGGTC
	HU0595-R	TCTTACAACGGATGGAATGG
	HU2551-F	GCTACCCGATTTACCTCT
	HU2551-R	CATCACCCTCCTGTTCCT
	HU1457-F	GGCAGGTAGAGCCATCAA
	HU1457-R	TGGGCAGTCATCCAGAAC
	HU2546-F	TTGTCAGAGGTGGCATCG
	HU2546-R	TTGTTATCCAACCGAAGG
	HU1107-F	TACCGCATCAACACCCTTAC
	HU1107-R	ATCTATTGGGTTACCAGTGAA
	HUW2348-F	TCTCCAGGACCAACTTACCG
	HUW2348-F	ACAGCCATACAAGCCCATAA
	HU0849-F	AGGGCGGATGGCTGAGATAC
	HU0849-R	CTGCCTTGTCAAATCAATGTAATG
	HU2870-F	ATGGCTGATGGGTGGGTTCT
	HU2870-R	GCAGTGAGTTCTTCCTCCTTGTTA
	HU2181-F	GTCGAGCAGAAGATGTCATTG
	HU2181-R	GAACTCCTACACCACCAGCA
	HU0406-F	TGTGGTGGATACTCACTCGG
	HU0406-R	TCGCCTTCGTAGCTTATGTTTT
	HU2118-F	AGTGAGTTTATTGCTGCCACCCTA
	HU2118-R	CGACCCTTTCAAGCCCGTAT
	HU0987-F	ATCAGAACTCCCAACAGAGG
	HU0987-R	GATTCTCAACACCGCATTCA
	HU0167-F	GACATCTCATTGGTGGACGGGTTC
	HU0167-R	TTTACGTCGGCGGTGCAGGT
	HU1392-F	TCTTCCTGCGTCATATTCTAG
	HU1932-R	GTAAATAGTCAACGACCCAAT
	HU0019-F	AGCGGCTGCTTGTCTATGAA
	HU0019-R	ACTGGAGGGTTTGCTTTATC
	HU0005-F	CAGGGCAAAGATCACCAATT
	HU0005-R	GCCAAGTACCCATGAGTTCC
	EVM0391-F	GCATGGTCCTCGTCATGTCCG
	EVM0391-F	CATCGGCGTGCTCGTTCTCG
	EVM0172-F	AGGGAACGAAGACTGAGGATGG
	EVM0172-R	CACCGAAACGGTCGGATAACT
	EVM2178-F	CTGGGTCGTCCTCTTCTCGC
	EVM7788-F	ACAGCCACCAGTACGAGGTCA
	EVM7788-R	AGCGGGAGGGAGGAGTTTT
	EVM6911-R	TTTGCTTTCGGCTGGTGG
	EVM6911-R	CAATGACAATGGTAGTCGGGTT
	EVM4934-F	GACCTTCGCTACTTTCGCTTTT
	EVM4934-R	GATGTTCTGGTACGCCCCTC
	EVM5910-F	GCGCTTCCTCGTTTCCCTC
	EVM5910-R	CGCACCATCCATACTGGCTACA
	EVM8162-F	CGAGCCTCTGCTTCACATTG
	EVM8162-R	CTCACATAAGTCTGGCCTTTGC
	EVM0744-F	GAACGTCTGGTGGTCTGCTG
	EVM0744-R	AACACCGTTGTGCTGGATGA
	EVM0891-F	GACCGCTGACGGCAAAAT
	EVM0891-R	CGCCAGAGTAGAGGCCAAAT
	EVM3060-F	ACCGCTCTTGCGGTAATTG
	EVM30060-R	TCGCCGTAGTTGGAGTTGAT
